# Supplementary material for: Pitfalls and potential of high-throughput plant phenotyping platforms
Source: Front Plant Sci. 2023 Aug 23;14:1233794. doi: 10.3389/fpls.2023.1233794 (PMC10481964; doi:10.3389/fpls.2023.1233794)
Supplement: Supplementary file 1 [file Table_1.xlsx]

## Sheet: Table S1
Supplem. Data Table S1: Projected leaf area as measured for Arabidopsis thaliana plants at 6 time points during the diurnal cycle
In orange: absolute values in cm2; in green: values relative to the maximum values observed for that plant
Plant	PLA 0 h	PLA 2 h	PLA 4 h	PLA 6h	PLA 8 h	PLA 10 h		RV 0 h	RV 2 h	RV 4 h	RV 6 h	RV 8 h	RV 10 h
21	2.60606	2.87919	2.76974	2.60154	2.42199	2.43405		90.5136	100	96.1985	90.3565	84.1203	84.5394
49	2.81671	3.13106	3.12209	2.92307	2.62423	2.45086		89.9601	100	99.7133	93.3572	83.8127	78.2755
24	2.95798	3.44118	3.27844	2.99669	2.93141	2.86275		85.9582	100	95.2707	87.0831	85.186	83.1907
25	3.23168	3.21775	3.35493	3.02807	2.94512	2.9847		96.3265	95.9112	100	90.2575	87.785	88.9645
47	3.23987	3.56744	3.30616	2.79128	2.18089	2.49151		90.8178	100	92.676	78.2433	61.133	69.8402
2	3.32297	3.82018	3.92626	3.46474	3.20468	3.26329		84.6345	97.2982	100	88.2454	81.6218	83.1144
26	3.51128	3.55329	3.6598	3.3596	3.35249	3.19082		95.9418	97.0898	100	91.7972	91.6029	87.1855
53	3.70167	3.60522	3.26135	2.60987	2.2326	2.3488		100	97.3943	88.1046	70.505	60.3131	63.4524
20	3.73909	3.73134	3.68401	3.01342	2.62588	2.71616		100	99.7926	98.5268	80.5924	70.2278	72.6422
38	3.99693	4.25936	3.82255	3.30271	3.25704	3.13552		93.8387	100	89.7447	77.5402	76.4678	73.6148
34	4.18258	4.37161	4.03865	3.58152	3.51257	3.48356		95.676	100	92.3836	81.9268	80.3496	79.6859
51	4.24952	4.39596	3.92238	3.59193	3.17983	3.23377		96.6687	100	89.2269	81.7099	72.3353	73.5623
50	4.25131	4.76906	4.28176	3.552	3.35342	3.37561		89.1436	100	89.7821	74.4801	70.3161	70.7814
32	4.29081	5.02489	4.67606	4.05955	3.68688	3.69614		85.3913	100	93.058	80.789	73.3724	73.5568
54	4.34446	4.81855	4.39287	4.01919	3.4539	3.41181		90.1613	100	91.1659	83.4108	71.6792	70.8058
36	4.42828	4.57465	4.45636	3.86643	3.40944	3.50913		96.8004	100	97.4143	84.5187	74.529	76.7081
37	4.52042	4.96456	4.92707	4.63325	4.32565	4.37319		91.0539	100	99.2448	93.3266	87.1306	88.0882
45	4.57975	4.66981	4.31473	3.74412	3.52248	3.47968		98.0714	100	92.3963	80.1772	75.431	74.5144
27	4.61666	4.92642	5.04176	4.11859	3.9845	3.70577		91.5684	97.7123	100	81.6895	79.0299	73.5014
7	4.89489	5.11193	4.6711	4.0365	3.40886	3.39551		95.7542	100	91.3764	78.9623	66.6845	66.4231
11	4.96456	5.63112	5.35073	5.00004	4.81919	4.41952		88.1629	100	95.0208	88.7929	85.5815	78.4838
31	4.99408	5.12141	4.85022	3.86499	3.36965	3.40894		97.5136	100	94.7047	75.4673	65.7953	66.5624
12	4.99917	5.37127	5.48755	4.50979	4.51417	4.28729		91.1003	97.8811	100	82.1823	82.2621	78.1277
39	5.03508	5.38463	5.15955	4.65983	4.03801	4.42031		93.5084	100	95.8199	86.5393	74.9913	82.0911
44	5.04507	5.1528	4.95192	4.34468	3.57297	3.67869		97.9093	100	96.1015	84.3169	69.3405	71.3921
52	5.0985	5.27116	4.87873	4.64338	4.03844	4.28758		96.7245	100	92.5552	88.0903	76.6139	81.3404
35	5.10461	5.30858	5.12436	4.40616	4.45643	4.30726		96.1577	100	96.5298	83.0007	83.9478	81.1378
5	5.13793	4.96815	4.92498	4.14854	4.27437	4.46074		100	96.6955	95.8554	80.7434	83.1924	86.8198
14	5.24861	6.06233	5.68929	5.03315	5.1895	5.11445		86.5774	100	93.8467	83.0233	85.6024	84.3644
3	5.28286	5.54903	5.1245	4.46512	4.12448	4.15342		95.2034	100	92.3495	80.4667	74.3279	74.8495
9	5.30369	6.01873	5.8659	4.54154	4.37843	4.41133		88.1198	100	97.4607	75.4567	72.7468	73.2933
16	5.44791	5.73942	6.06075	4.93727	4.73279	4.3798		89.8884	94.6983	100	81.463	78.0893	72.265
10	5.47994	5.75723	5.29651	4.68101	4.24751	3.99377		95.1835	100	91.9975	81.3066	73.7769	69.3695
15	5.64548	6.23218	6.02555	5.36143	5.3358	5.15617		90.586	100	96.6845	86.0282	85.6168	82.7347
28	6.15074	6.8201	6.60485	6.35794	5.85003	5.56619		90.1854	100	96.844	93.2235	85.7763	81.6146
4	6.25689	6.50589	6.49181	6.25832	5.73009	5.33673		96.1727	100	99.7836	96.1948	88.0754	82.0292
33	6.31528	6.9646	6.70088	5.63988	4.95271	4.77057		90.6768	100	96.2134	80.9792	71.1126	68.4974
8	6.57419	6.53727	6.973	5.60469	5.48518	4.96642		94.2806	93.7512	100	80.377	78.6631	71.2236
18	7.07434	6.78764	6.32275	5.33271	4.93446	4.82077		100	95.9472	89.3757	75.381	69.7516	68.1445
30	7.50052	7.29074	6.64989	6.04372	5.90439	6.19124		100	97.203	88.659	80.5774	78.7198	82.5442
6	7.51	7.84045	6.89185	6.43794	6.5469	6.2092		95.7854	100	87.9012	82.112	83.5016	79.1945
40	7.785	8.04686	7.58211	6.92862	6.42961	6.49447		96.7459	100	94.2245	86.1034	79.9022	80.7081
29	7.80619	7.91334	8.17132	6.81945	6.69018	6.63049		95.5315	96.8429	100	83.4559	81.8739	81.1435
41	8.2746	8.53114	7.9081	6.33251	6.10039	5.56677		96.9929	100	92.6969	74.2282	71.5073	65.2523
															Average	P05	P95
								93.6656	99.0504	95.0206	83.1472	77.5886	76.7189		93.6656	86.0511	100	-7.61455	6.33439
															99.0504	95.9166	100	-3.13379	0.949601
								86.0511	95.9166	88.7442	74.6152	65.9287	66.444		95.0206	88.7442	100	-6.27646	4.97938
								100	100	100	93.3111	87.6868	87.1307		83.1472	74.6152	93.3111	-8.53204	10.1639
															77.5886	65.9287	87.6868	-11.6598	10.0983
															76.7189	66.444	87.1307	-10.2748	10.4118
