# Supplementary material for: Pitfalls and potential of high-throughput plant phenotyping platforms
Source: Front Plant Sci. 2023 Aug 23;14:1233794. doi: 10.3389/fpls.2023.1233794 (PMC10481964; doi:10.3389/fpls.2023.1233794)
Supplement: Supplementary file 2 [file Table_2.xlsx]

## Sheet: Table S2
Supplem. Data Table S2: Harvest data of Plantago major plants grown at two CO2 concentrations
Data are from Poorter et al. (1988) and represent 7 sequential harvests, each with 12 plants per treatment
na: data not available
CO2	Day	Plant	PLA	TLA	LDM	SDM	RDM	ShDM	TDM
350	6	4	1.15	1.61	0.0028	0.0006	0.0015	0.0034	0.0049
350	6	6	2.86	2.36	0.0042	0.0011	0.0019	0.0053	0.0072
350	6	12	2.71	2.47	0.0046	0.0011	0.0022	0.0057	0.0079
350	6	9	2.45	2.87	0.006	0.0011	0.0032	0.0071	0.0103
350	6	3	2.25	3.22	0.0063	0.0012	0.0032	0.0075	0.0107
350	6	8	2.91	3.59	0.0068	0.0015	0.003	0.0083	0.0113
350	6	5	2.09	3.02	0.007	0.0014	0.0038	0.0084	0.0122
350	6	7	2.86	3.22	0.007	0.0019	0.0033	0.0089	0.0122
350	6	10	3.42	3.95	0.0077	0.0017	0.0033	0.0094	0.0127
350	6	1	2.45	2.79	0.0068	0.0022	0.0038	0.009	0.0128
350	6	11	3.37	3.1	0.0072	0.0019	0.004	0.0091	0.0131
350	6	2	3.59	4.51	0.01	0.0026	0.005	0.0126	0.0176
350	13	9	6.38	6.81	0.0176	0.0037	0.0105	0.0213	0.0318
350	13	4	6.66	8.24	0.022	0.0042	0.014	0.0262	0.0402
350	13	12	9.51	11.27	0.0284	0.0055	0.0135	0.0339	0.0474
350	13	2	9.07	9.96	0.0306	0.0064	0.016	0.037	0.053
350	13	11	10.24	11.82	0.0312	0.0043	0.0199	0.0355	0.0554
350	13	7	11.6	11.56	0.0332	0.0064	0.021	0.0396	0.0606
350	13	8	10.6	11.31	0.032	0.0062	0.0233	0.0382	0.0615
350	13	10	12.99	14.13	0.0376	0.0074	0.0181	0.045	0.0631
350	13	3	11.92	14.3	0.0401	0.0075	0.0201	0.0476	0.0677
350	13	6	15.25	17.01	0.0448	0.0092	0.0234	0.054	0.0774
350	13	5	13.4	15.95	0.0462	0.009	0.0243	0.0552	0.0795
350	13	1	13.97	16.2	0.0473	0.0089	0.032	0.0562	0.0882
350	20	3	4.06	4.72	0.0196	0.0065	0.0199	0.0261	0.046
350	20	8	10.94	13.14	0.0577	0.0112	0.0339	0.0689	0.1028
350	20	11	11.55	12.7	0.0512	0.009	0.0493	0.0602	0.1095
350	20	9	16.26	17.17	0.0582	0.0129	0.0432	0.0711	0.1143
350	20	7	14.46	16.29	0.0685	0.0118	0.0687	0.0803	0.149
350	20	10	20.25	23.17	0.0821	0.0153	0.0544	0.0974	0.1518
350	20	2	17.71	20.07	0.0775	0.0166	0.0648	0.0941	0.1589
350	20	6	22.97	27.65	0.0914	0.0193	0.0482	0.1107	0.1589
350	20	1	17.14	19.6	0.0772	0.0134	0.0687	0.0906	0.1593
350	20	4	22.59	29.32	0.1017	0.022	0.0658	0.1237	0.1895
350	20	12	16.53	19.62	0.0932	0.017	0.0904	0.1102	0.2006
350	20	5	27.81	32.18	0.1256	0.0265	0.0851	0.1521	0.2372
350	27	6	32.97	42.58	0.1636	0.0444	0.1188	0.208	0.3268
350	27	5	34.79	38.52	0.1718	0.0437	0.1868	0.2155	0.4023
350	27	3	68.39	83.31	0.2819	0.0497	0.1681	0.3316	0.4997
350	27	1	67.25	85.61	0.2819	0.0613	0.1712	0.3432	0.5144
350	27	2	56.99	66.98	0.2587	0.0568	0.207	0.3155	0.5225
350	27	12	58.15	64.2	0.2524	0.0516	0.2439	0.304	0.5479
350	27	8	55.98	68.8	0.2608	0.0548	0.2342	0.3156	0.5498
350	27	11	65.55	74.64	0.2794	0.0443	0.2584	0.3237	0.5821
350	27	9	77.52	98.79	0.3418	0.0671	0.2319	0.4089	0.6408
350	27	7	73.68	89.02	0.3395	0.0557	0.266	0.3952	0.6612
350	27	4	77.01	98.39	0.3594	0.0703	0.2503	0.4297	0.68
350	27	10	79.87	96.09	0.3783	0.0754	0.3462	0.4537	0.7999
350	34	6	61.33	117.44	0.412	0.1183	0.1883	0.5303	0.7186
350	34	3	70.78	122.05	0.4351	0.1378	0.2978	0.5729	0.8707
350	34	8	na	136.07	0.4961	0.1228	0.2817	0.6189	0.9006
350	34	11	66.96	124.17	0.5272	0.1454	0.4569	0.6726	1.1295
350	34	10	na	139.06	0.5802	0.1364	0.4723	0.7166	1.1889
350	34	2	76.02	93.28	0.5115	0.091	0.6344	0.6025	1.2369
350	34	5	114.36	154.27	0.6775	0.1376	0.5574	0.8151	1.3725
350	34	7	na	134.34	0.6344	0.1609	0.6198	0.7953	1.4151
350	34	9	128.35	180.72	0.7718	0.1747	0.5844	0.9465	1.5309
350	34	4	153.17	229.34	0.9928	0.2562	0.599	1.249	1.848
350	34	12	na	238.52	1.0474	0.277	0.6211	1.3244	1.9455
350	34	1	139.03	195.78	0.9674	0.2173	0.8583	1.1847	2.043
350	41	11	85.41	125.41	0.5224	0.1349	0.4564	0.6573	1.1137
350	41	1	80.66	127.26	0.5284	0.1442	0.4717	0.6726	1.1443
350	41	5	62.55	134.52	0.618	0.2278	0.3517	0.8458	1.1975
350	41	3	71.49	139.35	0.6231	0.2748	0.3726	0.8979	1.2705
350	41	2	67.95	135.55	0.6298	0.2593	0.3967	0.8891	1.2858
350	41	9	87.61	180.81	0.7102	0.2855	0.4327	0.9957	1.4284
350	41	12	93	130.28	0.6696	0.1496	0.7617	0.8192	1.5809
350	41	10	132.37	242.61	1.1183	0.3324	0.9186	1.4507	2.3693
350	41	6	165.18	339.43	1.3759	0.4396	0.7022	1.8155	2.5177
350	41	7	156.54	242.74	1.267	0.3479	1.147	1.6149	2.7619
350	41	8	194.74	315.22	1.4534	0.4629	0.9353	1.9163	2.8516
350	41	4	197.19	341.97	1.633	0.5368	0.8528	2.1698	3.0226
350	48	9	105.11	318.55	1.3983	0.6204	0.2517	2.0187	2.2704
350	48	5	166.16	353.24	1.5025	0.5749	1.0441	2.0774	3.1215
350	48	1	234.59	444.86	1.9576	0.7328	0.7119	2.6904	3.4023
350	48	3	161.57	383.57	1.8058	0.7827	0.9394	2.5885	3.5279
350	48	11	162.39	359.22	1.7663	0.5945	1.2295	2.3608	3.5903
350	48	10	159.69	363	1.7404	0.6851	1.2465	2.4255	3.672
350	48	8	153.58	330.94	1.7438	0.5922	1.392	2.336	3.728
350	48	12	154.88	276.35	1.6777	0.471	1.6672	2.1487	3.8159
350	48	2	222.45	514.74	2.0814	0.8128	0.9314	2.8942	3.8256
350	48	6	206.15	457.11	2.2858	0.8785	0.9658	3.1643	4.1301
350	48	4	248.5	417.71	2.189	0.8307	1.268	3.0197	4.2877
350	48	7	254.13	553.79	2.6269	1.0177	1.0442	3.6446	4.6888
700	6	6	1.01	1.18	0.0025	0.0006	0.0019	0.0031	0.005
700	6	5	1.81	2.31	0.0044	0.0012	0.0029	0.0056	0.0085
700	6	8	1.63	1.63	0.004	0.0009	0.0036	0.0049	0.0085
700	6	3	2.05	2.23	0.0049	0.0014	0.0029	0.0063	0.0092
700	6	11	2.03	2.42	0.0069	0.0014	0.0043	0.0083	0.0126
700	6	7	3.35	3.49	0.0083	0.0021	0.0042	0.0104	0.0146
700	6	2	3.11	3.55	0.0091	0.0019	0.0039	0.011	0.0149
700	6	12	3.04	3.29	0.0085	0.0018	0.0047	0.0103	0.015
700	6	1	2.82	3.36	0.0084	0.0018	0.0049	0.0102	0.0151
700	6	10	3.22	3.5	0.0093	0.0022	0.005	0.0115	0.0165
700	6	9	3.24	3.85	0.0101	0.0019	0.0061	0.012	0.0181
700	6	4	3.77	4.43	0.0106	0.0032	0.0063	0.0138	0.0201
700	13	1	5.03	5.62	0.0196	0.0035	0.0115	0.0231	0.0346
700	13	7	3.5	4.57	0.0207	0.0038	0.0145	0.0245	0.039
700	13	12	5.5	6.37	0.0271	0.0061	0.0181	0.0332	0.0513
700	13	2	7.5	8.68	0.029	0.0057	0.0203	0.0347	0.055
700	13	11	6.72	7.32	0.0314	0.0043	0.0257	0.0357	0.0614
700	13	5	10	11.11	0.0346	0.0061	0.0221	0.0407	0.0628
700	13	8	9.7	10.43	0.0379	0.0066	0.0267	0.0445	0.0712
700	13	6	10.85	12.7	0.0436	0.0088	0.0197	0.0524	0.0721
700	13	10	14.53	16.02	0.0482	0.0114	0.0226	0.0596	0.0822
700	13	9	13.88	14.1	0.0479	0.0084	0.0327	0.0563	0.089
700	13	3	12.76	14.34	0.0552	0.0114	0.0367	0.0666	0.1033
700	13	4	20.56	23.68	0.0936	0.0155	0.0636	0.1091	0.1727
700	20	2	11.47	15.57	0.068	0.0156	0.0433	0.0836	0.1269
700	20	8	20.44	23	0.0866	0.0146	0.0531	0.1012	0.1543
700	20	6	14.14	17.61	0.0909	0.0147	0.0618	0.1056	0.1674
700	20	10	12.27	16.1	0.1031	0.0165	0.0908	0.1196	0.2104
700	20	11	17.61	20.09	0.1067	0.0216	0.091	0.1283	0.2193
700	20	3	15.56	17.05	0.0997	0.0188	0.1092	0.1185	0.2277
700	20	7	19.73	22.18	0.1188	0.0178	0.1149	0.1366	0.2515
700	20	12	26.36	28.83	0.1298	0.0211	0.1006	0.1509	0.2515
700	20	9	41.53	47.13	0.1743	0.0262	0.1017	0.2005	0.3022
700	20	1	25.74	36.23	0.1727	0.0362	0.0996	0.2089	0.3085
700	20	5	26.82	37.52	0.179	0.0443	0.0926	0.2233	0.3159
700	20	4	36.51	51.01	0.1967	0.0309	0.0907	0.2276	0.3183
700	27	5	33.9	49.37	0.2057	0.0419	0.1426	0.2476	0.3902
700	27	4	35.16	63.67	0.3116	0.087	0.095	0.3986	0.4936
700	27	1	37.06	49.36	0.237	0.0607	0.2148	0.2977	0.5125
700	27	3	50.28	65.16	0.2827	0.0694	0.1859	0.3521	0.538
700	27	6	62.76	67.47	0.2833	0.0557	0.2341	0.339	0.5731
700	27	12	53.47	65.89	0.2803	0.0829	0.2795	0.3632	0.6427
700	27	11	94.4	107.42	0.4175	0.059	0.1894	0.4765	0.6659
700	27	10	54.19	103.42	0.3827	0.0817	0.2503	0.4644	0.7147
700	27	8	65.43	85.26	0.3884	0.0837	0.288	0.4721	0.7601
700	27	9	82.57	101.51	0.4767	0.0782	0.3197	0.5549	0.8746
700	27	7	62.08	76.13	0.4269	0.0947	0.4	0.5216	0.9216
700	27	2	73.73	134.48	0.5505	0.1114	0.3922	0.6619	1.0541
700	34	10	27.02	39.12	0.2339	0.0608	0.173	0.2947	0.4677
700	34	11	29.58	37.02	0.3195	0.0658	0.3415	0.3853	0.7268
700	34	3	64.06	122.24	0.5236	0.1503	0.2394	0.6739	0.9133
700	34	12	93.23	161.09	0.6866	0.1941	0.4068	0.8807	1.2875
700	34	7	96.66	173.78	0.7043	0.2668	0.3756	0.9711	1.3467
700	34	5	110.13	147.37	0.7103	0.1771	0.512	0.8874	1.3994
700	34	8	137.56	180.65	0.7792	0.2088	0.4204	0.988	1.4084
700	34	6	111.89	141.64	0.7401	0.1203	0.7269	0.8604	1.5873
700	34	4	110.23	211.35	0.9573	0.2754	0.6067	1.2327	1.8394
700	34	9	133	215.68	1.1166	0.2777	0.8307	1.3943	2.225
700	34	1	185.65	285.67	1.2736	0.3369	0.7817	1.6105	2.3922
700	34	2	216.21	330.61	1.5983	0.3678	0.8145	1.9661	2.7806
700	41	12	55.46	113	0.7606	0.2613	0.2544	1.0219	1.2763
700	41	7	95.12	236.77	0.8525	0.5671	0.4017	1.4196	1.8213
700	41	11	89.11	196.62	1.1223	0.5232	0.2225	1.6455	1.868
700	41	2	118.29	262.75	1.1831	0.4886	0.2424	1.6717	1.9141
700	41	3	147.87	242.05	1.143	0.4267	0.4903	1.5697	2.06
700	41	4	123.9	290.81	1.2032	0.4921	0.5031	1.6953	2.1984
700	41	9	166.19	546.01	1.445	0.5376	0.6777	1.9826	2.6603
700	41	1	105.21	268.83	1.3573	0.5786	0.7812	1.9359	2.7171
700	41	8	128.56	283.8	1.3029	0.426	1.0291	1.7289	2.758
700	41	5	235.62	459.98	2.3521	0.8296	1.2826	3.1817	4.4643
700	41	10	286.05	574.58	2.8654	1.0574	0.9878	3.9228	4.9106
700	41	6	257.12	573.66	2.6572	0.9896	1.4014	3.6468	5.0482
700	48	9	84.15	178.97	0.6318	0.2556	0.2175	0.8874	1.1049
700	48	7	114.05	227.71	1.022	0.3634	0.4256	1.3854	1.811
700	48	8	166.57	410.42	1.68	0.7186	0.7446	2.3986	3.1432
700	48	1	192.18	530.52	2.3327	0.9298	0.8185	3.2625	4.081
700	48	6	197.02	446.47	2.2494	0.9985	1.0041	3.2479	4.252
700	48	4	232.07	488.8	2.3423	0.9508	1.0914	3.2931	4.3845
700	48	3	206.3	560.95	2.7662	1.3486	1.0159	4.1148	5.1307
700	48	2	269.91	751.82	4.1291	2.1716	1.2097	6.3007	7.5104
700	48	10	283.87	847.52	4.315	1.8911	1.8699	6.2061	8.076
700	48	11	356.8	849.14	4.6754	2.2694	1.5949	6.9448	8.5397
700	48	5	350.38	540.65	4.6032	1.5232	3.2233	6.1264	9.3497
700	48	12	356.74	970.33	5.7029	3.415	1.552	9.1179	10.6699
		.
